# Supplementary material for: Genotyping and Phenotyping of Indigenous Saccharomyces cerevisiae from a New Zealand Organic Winery and Commercial Sources Using Inter-Delta and MALDI-TOF MS Typing
Source: Microorganisms. 2024 Jun 26;12(7):1299. doi: 10.3390/microorganisms12071299 (PMC11278687; doi:10.3390/microorganisms12071299)
Supplement: Supplementary file 1 [file microorganisms-12-01299-s001.zip]

Archive with 1 entries (1 files):
- microorganisms-3068455-supplementary.pdf
